# Supplementary material for: Prospection, Perseverance, and Insight in Sequential Behavior
Source: Neuron. 2018 Sep 5;99(5):1069–1082.e7. doi: 10.1016/j.neuron.2018.08.018 (PMC6127030; doi:10.1016/j.neuron.2018.08.018)
Supplement: Data S3. Choice Uncertainty, Related to Figure 5 — This file is the thresholded z-statistic image shown in Figure 5 for the contrast of choice uncertainty [file mmc4.zip]

Archive with 1 entries (1 files):
- mmc4.zip.out
