# Supplementary material for: Prospection, Perseverance, and Insight in Sequential Behavior
Source: Neuron. 2018 Sep 5;99(5):1069–1082.e7. doi: 10.1016/j.neuron.2018.08.018 (PMC6127030; doi:10.1016/j.neuron.2018.08.018)
Supplement: Data S4. Decision MaxProspVChange, Related to Figure 6 — This file is the thresholded z-statistic image shown in Figure 6 for the contrast of prospective value change [file mmc5.zip]

Archive with 1 entries (1 files):
- mmc5.zip.out
