# Supplementary material for: Prospection, Perseverance, and Insight in Sequential Behavior
Source: Neuron. 2018 Sep 5;99(5):1069–1082.e7. doi: 10.1016/j.neuron.2018.08.018 (PMC6127030; doi:10.1016/j.neuron.2018.08.018)
Supplement: Data S7. Decision Effect by Behavioral Effect of Prospective Value, Related to Figure 7 — This file is the thresholded z-statistic image shown in Figure 7 for the contrast of the main effect of the decision phase correlation with the behavioral effect of prospective value. [file mmc8.zip]

Archive with 1 entries (1 files):
- mmc8.zip.out
